# Supplementary material for: Morphology-Driven Enhancement of Alkaline OER Performance in Spinel NiCo2O4 Nanosheet Electrodes
Source: Int J Mol Sci. 2026 Jan 31;27(3):1444. doi: 10.3390/ijms27031444 (PMC12898273; doi:10.3390/ijms27031444)
Supplement: Supplementary file 1 [file ijms-27-01444-s001.zip]

Archive with 1 entries (1 files):
- ijms-4127384-supplementary.pdf
